# Supplementary material for: Assessment of the Oral Health Perceptions and Behaviours of Adolescents in Bosnia and Herzegovina: A Cross Sectional Study
Source: Healthcare (Basel). 2025 Jun 5;13(11):1347. doi: 10.3390/healthcare13111347 (PMC12155286; doi:10.3390/healthcare13111347)
Supplement: Supplementary file 1 [file healthcare-13-01347-s001.zip]

Archive with 4 entries (4 files):
- Questionnaire IV - 1.jpeg
- Questionnaire IV - 2.jpeg
- Questionnaire V.jpeg
- WHO oral health surveys, basic methods.pdf
